# Supplementary material for: Polymicrobial bloodstream infections a risk factor for mortality in neonates at the national hospital, Tanzania: A case-control study
Source: PLoS One. 2024 Apr 16;19(4):e0302076. doi: 10.1371/journal.pone.0302076 (PMC11020784; doi:10.1371/journal.pone.0302076)
Supplement: S1 Data — (XLSX) [file pone.0302076.s001.xlsx]

## Sheet: Cases
Date specimen	WARD	AGE1	GENDER	Case/Cotrol	30DayLos	LOSneonatal	LOS2	30DayMortality	COMORBIDITIESYes	Dateadm	Datedisc	DURATION OF HISPITALIZATION	LOS	ANTIBIOTIC AFTER	Appropriate	Inhospitalmortality	MDR1	MDR	ISOLATE	Bacteria	P-I	CAZ-I	AMK-I	AMC-Z2	AMP-Z2	FEP-Z2	FOX-I	CRO-Z2	CHL-Z2	CIP-Z2	ERY-I	CLI-I	TET-I	GEN-Z2	MEM-Z2	PIP-Z2	SXT-Z2	ESBL	CRE	MRSA	ICR	Column2	Column3	Column4	Column5	Column6	Column7	Column8	Column9
2021-08-31	NICU	1	Male	1	1			1	Yes	2021-08-28	2021-09-01	4		MET,CRO	0	1	1		Acinetobacter spp	1		1	1			1		1	0	1			1	1	0	1	0	1	1
																			S. marcescens	1		0	0	1	0	1		1	0	0				0	1	1	1	1	1
2021-09-18	NICU	1	Male	0	7	7	7	0	No	2021-09-02	2021-09-25	23	23	CN	0	0	0		S. marcescens	0		0		1								0						0
2021-09-03	NICU	1	Male	0	13	13	13	0	No	2021-08-12	2021-09-16	35	35	AMPC	0	0	0		CoNS	0	1						1		0	1
2021-08-27	NICU	1	Male	0	18	18	18	0	No	2021-08-21	2021-09-14	24	24	MEM,CRO	1	0	0		K. pneumoniae	0		1			1			1							0	1		1	1
2021-08-31	NICU	1	Male	1	2			1	Yes	2021-08-27	2021-09-02	6		CN,CIP	0	1	0		CoNS	1	1						1		0		1	1	1	0			1
																			Acinetobacter spp	1		1	0	1		1		1		0	1			1		0	0		0
2021-08-02	NICU	1	Male	0	18	18	18	0	Yes	2021-07-18	2021-08-20	33	33	AMPC,CN	0	0	0		CoNS	0	1						1				0	1		1
2021-08-15	NICU	1	Male	0	26	26	26	0	No	2021-07-16	2021-09-10	56	56	AMOXC	0	0	0		K. pneumoniae	0		0		1	1	1									1	0		1	1
2021-08-24	NICU	1	Male	0	3	3	3	0	No	2021-08-11	2021-08-27	16	16	CIP,AMC	0	0	0		S. aureus	0	1									1	1	0		1						0	0
2021-08-31	NICU	1	Male	1	70	70	70	0	No	2021-11-02	2021-11-09	7	7	CN,AMPC	0	0	1		CoNS	1	1						1				1	1		0			1
																			Acinetobacter spp	1		0	0			1				0				1	1		1		0		1
2021-09-01	NICU	1	Male	0	67	67	67	0	No	2021-10-29	2021-11-07	9	9	AMPC,CRO	0	0	0		K. pneumoniae	0		0		1	1	1		1		1				1	1			1	0
2021-09-02	NICU	1	Male	0	6	6	6	0	Yes	2021-08-27	2021-09-08	12	12	AMPC,MEM	1	0	0		P. aeruginosa	0		0	0			0								1		0
2021-09-29	NICU	1	Male	0	1			1	Yes	2021-08-20	2021-09-30	41		CRO	0	1	0		Enterobacter spp	0		1		1	1			1		1					1		1	1	0
2021-09-26	NICU	1	Female	1	1			1	Yes	2021-09-26	2021-09-27	1		MEM,MET	0	1	1		Enterobacter spp	1		1	0	1	1			1	1				1	1	1		1	1	0
																			P. aeruginosa	1		1	1	1	1								1	1	1		1		0
2021-09-10	NICU	1	Female	0	62	62	62	0	No	2021-09-09	2021-11-11	63	63	AMPC,CN,MET	0	0	1		Enterobacter spp	0		1			1	1		1		1					1			1	1
2021-09-12	NICU	1	Female	0	1			1	No	2021-09-02	2021-09-13	11		CIP,MEM	0	1	0		CoNS	0	1	1					1					1					1
2021-09-13	NICU	1	Female	0	1			1	No	2021-09-10	2021-09-14	4		CN	0	1	0		Acinetobacter spp	0		0												1	0	0	0
2021-10-15	NICU	1	Female	1	15			1	No	2021-10-11	2021-10-30	19		AMPC,CN	0	1	1		K. pneumoniae	1		1	0		1	1		1	0	1			1	1	0	0	0	1	1
																			P. mirabilis	1		1	1	1	1	1		1	1	1			1	1	0	0	1	1	1
2021-11-04	NICU	1	Female	0	46	46	46	0	No	2021-10-21	2021-12-20	60	60	NO	1	0	1		E. coli	0		0	0	1						1					0			1	1
2021-10-02	NICU	1	Female	0	12	12	12	0	No	2021-09-17	2021-10-14	27	27	MEM,AMPC	1	0	1		E. coli	0		0			1			1							0			1	1
2021-10-11	NICU	1	Female	0	3	3	3	0	No	2021-10-06	2021-10-14	8	8	MEM	1	0	1		P. aeruginosa	0		0		1				1			1	1		1							1
2021-11-09	BURN	5	Female	1	8			1	No	2021-10-10	2021-11-17	38		CRO,AMOXC	0	1	0		E. coli	1		1	0	1		1		1		1				1	0		1	1	1
																			S. marcescens	1		1	0	1		1		1		1					0		1	1	1
2021-10-12	BURN	3	Female	0	1		1	0	No	2021-09-30	2021-10-13	13	9	CD	1	0	1		S. aureus	0	1						1			1	1	0		1			1				0
2021-10-14	BURN	7	Female	0	3		3	0	No	2021-10-14	2021-10-17	3	3	NO	1	0	0		S. marcescens	0		1	1	1		1		1		1	1			1	0		1	1	1
2021-10-25	BURN	2	Female	0	1		1	0	No	2021-10-19	2021-10-26	7	6	CIP	1	0	0		S. aureus	0	1						1				0			1	1
2021-10-18	NICU	1	Female	1	26	26	26	0	No	2021-10-17	2021-11-13	27	27	AMOXC	0	0	0		CoNS	1	1						1			1	1	1		1			1			0	1
																			S. marcescens	1	1	0	1	1	1	1			0	0	1				1		1	1	1
2021-10-29	NICU	1	Female	0	2			1	No	2021-10-28	2021-10-31	3		CN	0	1	1		P. aeruginosa	0		1		1		0		1	0					1	0		1
2021-10-29	NICU	1	Female	0	55	55	55	0	No	2021-10-20	2021-12-23	64	64	CIP	0	0	0		CoNS	0	1				1					1	1	1		1	0		1		1
2021-10-02	NICU	1	Female	0	21	21	21	0	No	2021-10-01	2021-10-23	22	22	TZP,MEM,MET	1	0	0		E. coli	0		1		1		1		1				1		1	0		1	1	1
2021-09-30	NICU	1	Male	1	54	54	54	0	No	2021-10-01	2021-11-23	53	53	AMPC,CRO,MET	0	0	1		Acinetobacter spp	1		0	0			0		0	1	0		1	1	1	0	0	1		1
																			Enterobacter spp	1		1	1	1	1	1		1	1	1			1	1	1	0	0	1	0
2021-10-11	NICU	1	Male	0	44	44	44	0	Yes	2021-10-03	2021-11-24	52	52	AK,MEM	1	0	0		P. aeruginosa	0		1	0		1	1				0	1	1		1			1
2021-10-12	NICU	1	Male	0	3	3	3	0	No	2021-10-06	2021-10-15	9	9	CN,AMPC	1	0	0		E. coli	0		0		1		1		0	0					0	0			1	1
2021-10-15	NICU	1	Male	0	17	17	17	0	No	2021-10-27	2021-11-01	5	5	CRO,VANC	0	0	0		Citrobacter spp	0		0				1	0	1	0			0	0			0	1
2021-11-04	NICU	1	Male	1	24			1	Yes	2021-11-03	2021-11-28	25		AMP,CN,CRO	0	1	1		S. aureus	1	1	1	0	1		1			0	1				1			1			1	1
																			Acinetobacter spp	1		1	0			1		1	0	1			1	1	1	1	0		0
2021-10-25	NICU	1	Male	0	19	19	19	0	No	2021-11-10	2021-11-13	3	3	MEM	1	0	1		K. pneumoniae	0		0	1	0	1	0		0	0	0			0	0	0	0	0	1	1
2021-11-06	NICU	1	Male	0	55	55	55	0	Yes	2021-11-05	2021-12-31	56	56	CN,MEM	1	0	1		K. pneumoniae	0		1	0	1	1	1		1	1	1					0	0	1	0	1
2021-11-07	NICU	1	Male	0	81	81	81	0	No	2021-11-04	2022-01-27	84	84	MEM	0	0	1		S. aureus	0	1						1				1	0	0							0	1
2021-11-05	SICU	54	Male	1	38		38	0	No	2021-10-29	2021-12-13	45	45	CRO,MET	1	0	1		K. pneumoniae	1		1	0	0	1	1			1	1	1		1	1	0	1	1	1	1
																			E. coli	1		1	1	1		1			1	0	0		1	0	0	0		1	1
2021-11-11	SICU	52	Male	0	3		3	0	No	2021-10-29	2021-11-14	16	11	AMC,MET	0	0	0		CoNS	0	1						1			1	1	1		0						0
2021-11-11	SICU	57	Male	0	1			1	No	2021-11-08	2021-11-12	4		CRO	1	1	0		S. aureus	0	1						0		1	0		0	0	0						0
2021-11-03	SICU	57	Male	0	30		30	0	Yes	2021-11-02	2021-12-03	31	31	CRO,MET	1	0	0		CoNS	0
2021-06-05	PICU	1	Male	1	64			1	Yes	2021-06-25	2021-08-08	44		AMOXC,CRO	0	1	0		E. coli	1	1	1	1	1		1		1	1	1					0			1	1
																			S. aureus	1	1	1		1		1		1	1	1					0				1
2021-06-02	PICU	1	Male	0	30		30	0	No	2021-06-16	2021-07-02	16	16	CRO	1	0	1		K. pneumoniae	0		0	1	0	1	0		0		1					0	1		1	1
2021-06-02	PICU	1	Male	0	19		19	0	Yes	2021-06-10	2021-06-21	11	11	NO	1	0	0		CoNS	0	1						1			1	1	1					1
2021-06-22	PICU	1	Male	0	73		73	0	Yes	2021-07-28	2021-09-03	37	37	CRO,AMC	0	0	0		E. coli	0		0	1	1		1		1		1					0		1	1	1
2021-07-21	MeICU	55	Male	1	37		37	0	No	2021-06-07	2021-08-27	81		CIP,VANC,MET	0	1	0		E. coli	1		1	1	1	1	1		1	0	1			1	1	1	1	1	1	0
																			Enterobacter spp	1		1	1	1										1	0	1		1	1
2021-06-23	MeICU	58	Male	0	3		3	0	Yes	2021-06-05	2021-06-26	21	21	CRO	1	0	1		CoNS	0																									CoNS
2021-06-23	MeICU	55	Male	0	15			1	Yes	2021-05-11	2021-07-08	58		CRO	1	1	0		CoNS	0	1				1					1	1	1													CoNS
2021-06-02	MeICU	50	Male	0	18		18	0	Yes	2021-05-17	2021-06-20	34	34	MEM	1	0	1		Acinetobacter spp	0		1	1			0		1	1	1				1
2021-07-22	SICU	82	Female	1	24			1	No	2021-05-19	2021-08-15	88		NO	0	1	0		S. aureus	1	1	1					1		0		1	1					1			0	1
																			P. aeruginosa	1			1			0				1					0	1			1
2021-05-22	SICU	82	Female	0	49		49	0	Yes	2021-05-22	2021-07-10	49	49	CN,AMPC	0	0	0		S. aureus	0	1						1				1	1		1
2021-06-02	SICU	77	Female	0	3		3	0	Yes	2021-05-29	2021-06-05	7	7	CRO,MET	1	0	1		CoNS	0																									CoNS
2021-06-05	SICU	80	Female	0	11		11	0	Yes	2021-05-08	2021-06-16	39	39	CIP.,MEM	1	0	0		CoNS	0																									CoNS
2021-09-26	WD37	1	Male	1	31		31	0	No	2021-09-10	2021-10-27	47	47	CRO	0	0	1		K. pneumoniae	1		1		1	1	0		1	1	0			1	0	0		0	1	1
																			CoNS	1	1						1		1	1	1	1									1
2021-09-27	WD37	1	Female	0	2			1	No	2021-09-25	2021-09-29	4		CN.,MEM	0	1	1		Enterobacter spp	0		1		1	1	1		1						1	1			1	0
2021-11-04	WD37	1	Female	0	46	46	46	0	No	2021-07-20	2021-12-20	153	153	CN	0	0	1		K. pneumoniae	0		0		1	1					0				0				1	1
2021-09-27	WD37	1	Female	0	1			1	No	2021-09-24	2021-09-28	4		CIP,MEM	1	1	1		Enterobacter spp	0		1			1	1		0						1
2021-10-15	NICU	1	Female	1	26			1	No	2021-10-11	2021-11-10	30		AK	0	1	1		K. pneumoniae	1		1		1	1	1		1		1				1	0	0	1	1	1
																			P. mirabilis	1		1		1		1		1		1				1	0	0	1	1	1
2021-10-01	NICU	1	Female	0	4	4	4	0	No	2021-09-24	2021-10-05	11	11	CIP,AMC	0	0	1		Enterobacter spp	0		1	0								1				1	1	1		1
2021-10-01	NICU	1	Female	0	1			1	No	2021-10-01	2021-10-02	1		CIP	0	1	0		CoNS	0	1									1	1	1		1							1
2021-10-04	NICU	1	Female	0	77	77	77	0	No	2021-07-20	2021-12-20	153	153	CN	0	0	1		E. coli	0		1	0	1						1				1	1				1
2021-11-20	PeWD A	1	Male	1	1		1	0	No	2021-07-12	2021-11-21	132	61	AMOXC	0	0	1		CoNS	1	1						1			1	1	1	0	1			1				1
																			S. aureus	1							1				1	0		1			1			0	1
2021-10-01	PeWD A	1	Male	0	3		3	0	Yes	2021-07-09	2021-10-04	87	9	CN	1	0	0		Streptococcus spp	0										0		0	1
2021-10-03	PeWD A	1	Male	0	56		56	0	No	2021-07-18	2021-11-28	133	9	CD	0	0	0		S. aureus	0							1		0	1	1	1			0				1	0	1
2021-10-17	PeWD A	1	Male	0	23		23	0	Yes	2021-07-07	2021-11-09	125	16	AMPC,CRO	0	0	1		K. pneumoniae	0		1	1		1	1		1							1	1			1			Acitebacter?Klebsiella
2021-11-02	IPPM	30	Female	1	4		4	0	Yes	2021-06-05	2021-11-06	154	7	AMPC	0	0	1		P. aeruginosa	1		0	0			1			1	0				1	1	1		1
																			S. aureus	1	1						1			1	1	1	0	1			1		0	0	1
2021-11-12	IPPM	30	Female	0	16		16	0	Yes	2021-05-01	2021-11-28	211	37	CRO,MEM,VANC	1	0	1		CoNS	0																						CONS
2021-04-27	IPPM	31	Female	0	9		9	0	Yes	2021-04-27	2021-05-06	9	9	CIP	1	0	0		S. aureus	0			0	0				1		0					0	1			1
2021-11-17	IPPM	34	Female	0	9		9	0	Yes	2021-09-09	2021-11-26	78	10	AMC,CIP	0	0	0		S. aureus	0	1						1		1		1	1					0			0	1	Check date
2021-12-03	WD37	1	Female	1	1			1	No	2021-11-30	2021-12-04	4		AMPC,CN,CIP	0	1	1		Citrobacter spp	1		1	1		1			1		1			0	1	1		1	1	0
																			Enterobacter spp	1		1	1		1			1		1			0	1	1		1	1	0
2021-12-01	WD37	1	Female	0	27			1	No	2021-11-30	2021-12-28	28		AMC,MEM	1	1	0		P. aeruginosa	0		0	0			0		0			1	0			0		0		1
2021-12-02	WD37	1	Female	0	1			1	No	2021-11-26	2021-12-03	7		AMPC,CN	1	1	0		P. aeruginosa	0		0	0							0					0		0		1
2021-12-02	WD37	1	Female	0	20			1	No	2021-11-26	2021-12-22	26		AK,MEM	1	1	0		K. pneumoniae	0		0	0		1	0		0		0					0		0	1	1
2021-11-28	NICU	1	Female	1	4			1	No	2021-11-25	2021-12-02	7		CRO,VANC	0	1	1		S. marcescens	1		0			1	1				0				0	0	0	0	1	1
																			P. aeruginosa	1	1						1			1		1	0	1			1
2021-12-03	NICU	1	Female	0	32	32	32	0	Yes	2021-11-10	2022-01-04	55	7	CRO,MET	1	0	0		K. pneumoniae	0		0	0		1	0		0							0		0		1
2021-12-03	NICU	1	Female	0	47			1	No	2021-11-18	2022-01-19	62		AK,MEM	1	1	1		Acinetobacter spp	0		0	0			0		1							0		0		1
2021-12-06	NICU	1	Female	0	7			1	No	2021-11-28	2021-12-13	15		CIP	1	1	0		K. pneumoniae	0		0	0			1				0					1				0
2021-12-13	NICU	1	Female	1	1			1	No	2021-12-11	2021-12-14	3		CIP	0	1	0		CoNS	1	1						0			1	1	0	0	1			1		1
																			Acinetobacter spp	1		1				1		1		1			0	1	1
2021-11-28	NICU	1	Female	0	24	24	24	0	No	2021-11-25	2021-12-22	27	27	CIP	1	0	0		CoNS	0	1						1			0	0	1		0			0				1
2021-12-05	NICU	1	Female	0	27			1	No	2021-11-27	2022-01-01	35		CIP,AMC	1	1	1		Acinetobacter spp	0		0				1		1		0			0	1	1		1
2021-12-20	NICU	1	Female	0	8	8	8	0	No	2021-12-07	2021-12-28	21	21	CIP,AMC	0	0	1		S. marcescens	0		1	1		1	1				1							1		0
2021-12-17	NICU	1	Male	1	10			1	No	2021-12-17	2021-12-27	10		CIP.AMPC	1	1	1		P. mirabilis	1		0	0							0	0		0	1		0	0
																			CoNS	1	1						1			1	1						1
2021-12-26	NICU	1	Male	0	1			1	No	2021-12-22	2021-12-27	5		AMP,CN,CRO	1	1	0		M. morganii	0		1	0			1			1	1					1		1
2021-12-17	NICU	1	Male	0	12			1	No	2021-12-17	2021-12-29	12		MEM,VANC	0	1	0		S. marcescens	0		1	0					1		1					1		1
2021-12-28	NICU	1	Male	0	2			1	Yes	2021-12-23	2021-12-30	7		CN,CIP	1	1	0		Acinetobacter spp	0		0				1		1		0					0		1
2021-12-21	WD36	1	Male	1	37	37	37	0	Yes	2021-12-19	2022-01-27	39		AMC,CRO	0	1	0		Acinetobacter spp	1			0						0	0			1		1		1
																			Enterobacter spp	1		0	0		1				1	0				1	1		1	1	0
2021-11-16	WD36	1	Male	0	1	1	1	0	Yes	2021-10-29	2021-11-17	19	13	AMPC,CN	0	0	0		CoNS	0	1						1						1				1
2021-12-24	WD36	1	Male	0	9	9	9	0	No	2021-12-16	2022-01-02	17	17	AMC	0	0	1		CoNS	0							1			1	1	0	0
2021-12-26	WD36	1	Male	0	1			1	No	2021-12-22	2021-12-27	5		AMP,CN,CRO	0	1	1		M. morganii	0		1	0		1	1		1		1					1		1
2021-05-06	NICU	1	Female	1	75	75	75	0	No	2021-05-10	2021-07-20	71		CIP,AMPC	0	1	1		K. pneumoniae	1		1	1	0	1	0		0	1	0			1		1			1	0
																			Citrobacter spp	1			0	0				0	1				1	1			1
2021-05-06	NICU	1	Female	0	27			1	No	2021-05-18	2021-06-02	15		AMC,MEM	0	1	1		S. aureus	0	1						1		0	0	1	0		0						0	0
2021-05-07	NICU	1	Female	0	19			1	No	2021-04-23	2021-05-26	33		CIP,CRO	1	1	0		K. pneumoniae	0			0	1			1	0		1				1
2021-05-11	NICU	1	Female	0	39	39	39	0	No	2021-05-23	2021-06-19	27	27	AMOXC	1	0	0		CoNS	0							0		0	1	1	1									1
2021-05-09	NICU	1	Female	1	1			1	No	2021-04-10	2021-05-10	30		AMC,MEM	1	1	0		Enterobacter spp	1	1						0		0	1	1	1
																			CoNS	1			0			1			0						0				1
2021-05-06	NICU	1	Female	0	2	2	2	0	No	2021-05-06	2021-05-08	2	2	AMPC	0	0	0		S. aureus	0	1						0		0	0	1	0		0						1	0
2021-05-07	NICU	1	Female	0	19			1	No	2021-04-23	2021-05-26	33		CIP,CRO	0	1	0		K. pneumoniae	0			0	1				1		1				1	1			1
2021-05-11	NICU	1	Female	0	18	18	18	0	No	2021-05-14	2021-05-29	15	15	AMOXC	1	0	0		CoNS	0							0		0	1	1	1
2021-05-02	WD37	1	Female	1	1			1	No	2021-04-14	2021-05-03	19		CIP,CN	0	1	1		P. vulgaris	1	1	1	0	1	1	1		1	1	1				1	0		1	1	1
																			M. morganii	1		1	0	1	1	1			1	1			1	0	0				1
2021-05-16	WD37	1	Female	0	9	9	9	0	No	2021-04-29	2021-05-25	26	26	CN,MEM	0	0	0		CoNS	0							1			1	1	1		1
2021-05-18	WD37	1	Female	0	1			1	No	2021-05-14	2021-05-19	5		AMP,CN	0	1	1		S. aureus	0							1			0	1	1		1			1			0	1
2021-05-24	WD37	1	Female	0	9	9	9	0	No	2021-04-12	2021-06-02	51	51	AMPC,CN	0	0	0		K. pneumoniae	0		1	0	1						0						1		1	1
2021-05-13	WD37	1	Male	1	2	2	2	0	No	2021-08-06	2021-05-15	-83	39	AMOXC,CRO	0	0	0		K.oxytoca	1		1			1									0				1
																			CoNS	1					1		1					1		0						1	1
2021-08-10	WD37	1	Male	0	10	10	10	0	No	2021-08-10	2021-08-20	10	10	CN,CIP	0	0	0		CoNS	0					1		1			1	1	1		1
2021-06-01	WD37	1	Male	0	5	5	5	0	No	2021-08-07	2021-06-06	-62	34	AMOXC,CN	0	0	1		S. aureus	0	1						1		1	1	1	1
2021-06-05	WD37	1	Male	0	2	2	2	0	No	2021-08-18	2021-06-07	-72	27	CRO,AMPC	0	0	1		E. coli	0		1		1	1	1									0	1			1
2022-01-18	SICU	83	Female	1	15			1	Yes	2021-12-27	2022-02-02	37		CRO,MET	0	1	0		E. coli	1		1			1	1		1						1	1		1	1	0
																			S. aureus	1	1						1				1		0							0	1
2022-01-18	SICU	86	Female	0	112	112	112	0	Yes	2021-12-30	2022-05-10	131		CN,MEM	0	1	0		S. aureus	0	1						1				0		1	1			1			0	1
2022-01-21	SICU	81	Female	0	6	6	6	0	Yes	2022-01-07	2022-01-27	20	20	CIP,CRO	0	0	1		Acinetobacter spp	0		1				1			1	1			1	1	1		1		0
2022-01-23	SICU	83	Female	0	27	27	27	0	Yes	2022-01-03	2022-02-19	47	47	CRO,CIP	1	0	1		S. aureus	0	1						1	1		0	1	0					1			0	0
2021-10-22	NICU	1	Male	1	4			1	No	2021-10-20	2021-10-26	6		AK,MET	1	1	1		Enterobacter spp	1	1
																			K. pneumoniae	1		1			1	1		1	0		1	1		0			1
2021-09-10	NICU	1	Male	0	23	23	23	0	No	2021-09-10	2021-10-03	23	23	MEM	0	0	0		Enterobacter spp	0		1	0					1	1		1			0	1				1
2021-10-01	NICU	1	Male	0	1			1	No	2021-09-27	2021-10-02	5		CIP	0	1	1		K. pneumoniae	0	1				0					1	1	1			1				0		1
2021-10-02	NICU	1	Male	0	1	1	1	0	No	2021-09-23	2021-10-03	10	8	AMPC	0	0	0		E. coli	0		1	0	1	1	1				1					1			1	1
2022-04-12	IPPM	27	Male	1	3			1	Yes	2021-12-07	2022-04-15	129		AK,VANC	0	1	0		P. aeruginosa	1			0			0				0				0	0				1
																			K.oxytoca	1		1	0	1	1	1		1	1	1					0		0	1	1
2022-04-14	IPPM	21	Male	0	1			1	Yes	2021-12-12	2022-04-15	124		NO	1	1	0		Acinetobacter spp	0		1	0			1		1	0	0				0	0		35		1
2022-04-15	IPPM	32	Male	0	27	27	27	0	Yes	2021-12-19	2022-05-12	144	73	MEM	1	0	1		Acinetobacter spp	0		1	0			0		0	0	0				0	0		0		1
2022-04-21	IPPM	23	Male	0	3	3	3	0	Yes	2021-12-17	2022-04-24	128	6	MEM	1	0	0		Enterobacter spp	0		1	1	1	1	1		1	0	1				1	0		1	1	1
2022-04-27	EMD	65	Female	1	2	2	2	0	Yes	2021-12-26	2022-04-29	124		NO	1	0	1		K. pneumoniae	1		1		1	1	1			0	1				0	0		1	1	1										Not mixed
																			P. aeruginosa	1			0			0				0				0	0
2022-03-06	EMD	65	Female	0	1			1	Yes	2022-03-01	2022-03-07	6		AMC,MET	0	1	0		E. coli	0		1	0	1	1	1		1	0	1				1	0		1	1	1
2022-02-01	EMD	57	Female	0	59	59	59	0	Yes	2022-03-27	2022-04-01	5		MEM	0	1	1		P. aeruginosa	0		1	1			1				1				1	1	1							J
2022-03-17	EMD	65	Female	0	4	4	4	0	Yes	2022-03-11	2022-03-21	10	10	AMC,MET	0	0	0		S. aureus	0	1						1			1	0	0		1			0			0	1
2022-04-22	WD 9	61	Female	1	2	2	2	0	Yes	2022-02-20	2022-04-24	63	53	NO	1	0	1		S. aureus	1	1						0				1	0					0			1	1
																			K. pneumoniae	1		0			1	0		0		0				0	0		0	1	1
2022-04-30	WD 9	53	Female	0	22	22	22	0	Yes	2022-05-20	2022-05-22	2	2	AMC	1	0	0		Enterobacter spp	0		0	0	1	1	0		0		0				0	1		0	1	1
2022-03-23	WD 9	60	Female	0	1	1	1	0	Yes	2022-02-14	2022-03-24	38	2	CIP	0	0	0		Enterobacter spp	0		1	0	0	1	1		1	0	1			0	1	1	1	0	1	1
2022-03-18	WD 8	66	Female	0	61	61	61	0	Yes	2022-02-10	2022-05-18	97	9	MEM	1	0	0		S. aureus	0	1						0			1	1	0	1	0			0			1	0
2022-03-01	NICU	1	Female	1	3			1	No	2022-02-10	2022-03-04	22		CIP,CN	1	1	1		S. aureus	1	1						1			1	0	0	1	0	0		0			0	1
																			P. aeruginosa	1		0	1			0		1		1				1		0	1
2022-03-01	NICU	1	Female	0	4			1	No	2022-02-26	2022-03-05	7		MEM,VANC	1	1	0		K. pneumoniae	0		0		1	0	1		1	0	1				1	0	0	0	1	1
2022-03-04	NICU	1	Female	0	8			1	No	2022-02-05	2022-03-12	35		MEM	1	1	0		Providencia spp	0		0	0	1	1	0		1		0				0	0	0	0	1	1
2022-03-10	NICU	1	Female	0	9			1	No	2022-03-05	2022-03-19	14		MEM,MET	1	1	1		P. mirabilis	0		0	1	0	1	1		1	1	0				1	0	1	0	1	1
2022-03-05	SICU	49	Male	1	9		9	0	Yes	2022-03-05	2022-03-14	9	9	CRO,MEM,VANC	1	0	1		K. pneumoniae	1		1	0	1	1	1		1	1	1				1	0	1	1	1	1
																			Streptococcus spp	1							1			1	1	1	1	1		1	1
2022-04-30	SICU	53	Male	0	1		1	0	Yes	2022-03-19	2022-05-01	43	43	AMC,CRO	1	0	0		Enterobacter spp	0		0	0	1	1	0		0		0				0	1		0	1	1
2022-04-30	SICU	50	Male	0	1		1	0	Yes	2021-11-29	2022-05-01	153	153	AMC,MET	0	0	0		S. aureus	0	1			1	1		1		0	1	1	0	1	1			0			0	1
2022-04-30	SICU	47	Male	0	2			1	Yes	2021-10-20	2022-05-02	194		MEM	1	1	1		P. aeruginosa	0		0	0			1				0				0	0
2022-04-12	SICU	65	Male	1	4		4	0	Yes	2022-04-14	2022-04-16	2	2	MEM,MET	1	0	0		E. coli	1
																			K.oxytoca	1
2022-05-16	SICU	68	Male	0	21		21	0	Yes	2022-03-23	2022-06-06	75	33	AMC,MET	1	0	1		S. marcescens	0		0	0	1	1	1		0	0	1				0	1		0
2022-05-04	SICU	62	Male	0	2			1	Yes	2022-04-12	2022-05-06	24		MEM	0	1	0		Enterobacter spp	0		1	0			1		1	1	1				1	1		1	1	0
2022-05-10	SICU	68	Male	0	23			1	Yes	2022-04-14	2022-06-02	49		MEM	1	1	1		Streptococcus spp	0				1					0	1	1	1		1			1
2022-05-04	WD 8	50	Male	1	43		43	0	Yes	2021-03-03	2022-06-16	470	470	CRO,MET	1	0	0		Enterobacter spp	1		0	0	1		0		0	0	1				0	1		1	1	0
														MEM	0				S. aureus	1	1						1		0	0	1	0	1	0						0	1
2022-05-10	WD 8	48	Male	0	15		15	0	Yes	2022-05-18	2022-05-25	7	7	CD	0	0	1		S. aureus	0	1						1		0	1	1	1	1	1			1			0	0
2022-05-12	WD 8	45	Male	0	10			1	Yes	2022-04-17	2022-05-22	35		NO	1	1	1		Acinetobacter spp	0		0	1			0		1	1	1				0	0		0		1
2022-05-10	WD 8	42	Male	0	9		9	0	Yes	2022-05-10	2022-05-19	9	9	CRO	0	0	1		E.coli	0		1	1	1	1	1		1	0	0			1	0	1
2022-01-31	PeWD A	1	Male	1	92		92	0	Yes	2022-01-31	2022-05-03	92	92	AMOXC	0	0	1		E. coli	1		0	1	0		0		1	0				1	0	0		1	0	1
																			Enterobacter spp	1		1	0	1		0		1	1				1	0			1	1	1
2022-05-14	PeWD A	1	Male	0	3		3	0	Yes	2022-03-02	2022-05-17	76	48	NO	1	0	0		P.aeruginosa	0		0	0			1				0				0	0	1
2022-05-25	PeWD A	1	Male	0	33		33	0	Yes	2022-04-22	2022-06-27	66	10	CN	0	0	1		K. pneumoniae	0		1	1	1	1	1		1	1	1			1	1	1	1	1	1	0
2022-05-04	PeWD A	1	Male	0	5		5	0	Yes	2022-03-14	2022-05-09	56	16	CRO	1	0	1		E.coli	0		1	1	1	1	1		0	0	1			0	0	1	1	1	1	0
2022-05-26	WD4	16	Female	1	26		26	0	No	2022-05-25	2022-06-21	27	27	AK	1	0	1		S.fonticola	1		1	0	1	1	1		1	0	1			1	1	0	0	1
																			E.aerogenes	1		1	0	1	1	1		1	0	1			1	1	0	0	1	0	1
2022-05-10	WD4	21	Female	0	9		9	0	Yes	2022-05-10	2022-05-19	9	9	MEM,CRO	0	0	1		P. aeruginosa	0		1	1							1				1	1	1
2022-05-12	WD4	21	Female	0	8			1	Yes	2022-05-11	2022-05-20	9		AMC	0	1	1		Acinetobacter spp	0		0	1	0	1	0		1	0	1			1	0	1	1	1		0
2022-05-20	WD4	14	Female	0	8		8	0	Yes	2022-05-15	2022-05-28	13	13	CN	0	0	0		S. aureus	0	1						1		0	1		1	0	1						1	0
2022-05-30	PICU	1	Female	1	26		26	0	Yes	2022-05-20	2022-06-25	36	36	CIP	0	0	1		M.morganii	1		0	0	1	1	1			0	1			1	0	0	0	1
																			Pontoea spp	1		1	1	1	0	1			1	1			0	1	1	0	0
2022-06-02	PICU	1	Female	0	17		17	0	No	2022-06-02	2022-06-19	17	17	CRO,AMPC	0	0	1		K. pneumoniae	0		1	1	1	1	1			1	1				1	1	1		1	0
2022-06-05	PICU	1	Female	0	4			1	Yes	2022-06-02	2022-06-09	7		MEM	0	1			C. albicans	0
2022-06-07	PICU	1	Female	0	12		12	0	No	2022-06-06	2022-06-19	13	13	MEM,AMPC	1	0	1		P.luteola	0		0	0		1	1			1	0				1	0	0
2022-05-18	SICU	55	Male	1	37		37	0	Yes	2022-05-12	2022-06-24	43	43	AZM,AMOXC	0	0	1		K.pneumoniae	1		1	0	1	1	1		1	1	1			0	1	0	1	0	1	1
																			E.cloacae	1		1	0	1	1	1		1	1	1			0	0	1
2022-06-03	SICU	55	Male	0	3		3	0	Yes	2022-05-16	2022-06-06	21	7	AZM	0	0	1		Acinetobacter spp	0		1	0	1	1	1		1						1	1	1	1
2022-06-06	SICU	48	Male	0	18		18	0	Yes	2022-06-12	2022-06-24	12	12	NO	1	0	1		Pontoea spp	0		1	1	1	1	1		1						1	1	1	1
2022-06-07	SICU	60	Male	0	13		13	0	Yes	2022-06-07	2022-06-20	13	13	AK,MET	0	0	0		E. coli	0		1	0	0		1		1		1				1	0	0	1	0	1
2022-06-07	BURN	9	Male	1	1		1	0	Yes	2022-05-07	2022-06-08	32	31	CIP	1	0	0		E.cloacae	1		0	0	0	1	0		0	1	0			1	0	0	0	0	1	1
																			Erwinia spp	1		1	0	0	0	1		1	1	0			1	0	0	0	0
2022-05-13	BURN	14	Male	0	18		18	0	No	2022-05-13	2022-05-31	18	18	MET,AMOXC	0	0	0		S. aureus	0	1						1		0	1	1	1		1			0			0	0
2022-05-22	BURN	9	Male	0	8			1	Yes	2022-05-15	2022-05-30	15		CN,AMPC	1	1	0		P. aeruginosa	0		0	0			0				0				0	0	0
2022-05-07	BURN	6	Male	0	14		14	0	No	2022-05-06	2022-05-21	15	15	MET,CRO	0	0	1		K. pneumoniae	0		1		0	1	1		1		0			0	0	1		1
2022-06-06	SICU	26	Male	1	8		8	0	No	2022-05-25	2022-06-14	20	20	AMOXC,MET	0	0	1		K.pneumoniae	1		1	1	1	1	1		1	1	1			1	1	1	1	0	1	0
																			Providentia spp	1		1	0	1	1	1		1	1	1			1	1	1	1	1
2022-06-01	SICU	28	Male	0	6		6	0	Yes	2022-05-27	2022-06-07	11	11	AMOXC	0	0	1		Acinetobacter spp	0			1	1	1	1		1	1
2022-06-03	SICU	26	Male	0	2			1	Yes	2022-05-26	2022-06-05	10		NO	1	1	1		E. coli	0		1	0	1	1	1		1		1				0	0			1	1
2022-05-18	SICU	26	Male	0	27			1	Yes	2022-05-02	2022-06-14	43		MET,CRO	0	1	1		Acinetobacter spp	0		1	0			1		1		1				1	1	1
2022-04-28	NICU	1	Female	1	27	27	27	0	No	2022-04-28	2022-05-25	27	27	MET	0	0	1		K.oxytoca	1		1	0	1		1		1		1				1	1	1	1	1	0
																			Pontoea spp	1		1	0	1		1		1		1				1	0	1	1	0	1
2022-05-18	NICU	1	Female	0	1			1	No	2022-05-18	2022-05-19	1		NO	1	1	0		Citrobacter spp	0		0	1	1	1	1		0		0				0	1	1	0
2022-05-25	NICU	1	Female	0	8			1	No	2022-05-25	2022-06-02	8		AK,MET	1	1	0		P. aeruginosa	0		0	0			0				1				0	0	0
2022-05-17	NICU	1	Female	0	15	15	15	0	No	2022-05-25	2022-06-01	7	7	CRO	0	0	1		K. pneumoniae	0		1	0	1	1	1		1	0	0			0	1	0	1	1	1	1
2022-06-09	WD 3	67	Male	1	10			1	Yes	2022-05-31	2022-06-19	19		MEM	1	1	1		P.aeruginosa	1		1	0			0				0				0	0	1
																			Chromobacteria violaceum	1
2022-05-29	WD 3	67	Male	0	26		26	0	No	2022-05-01	2022-06-24	54	54	AK,MET	0	0	1		K. pneumoniae	0		1	1	1	1	1		1	1	1			1	0	1	1	1	1	0
2022-06-10	WD 3	71	Male	0	14		14	0	No	2022-06-11	2022-06-24	13	13	CIP	1	0	0		S. aureus	0	1						1		1	0	1	0	0	0			0			0	0
2022-05-16	WD 3	69	Male	0	26		26	0	Yes	2022-06-04	2022-06-11	7	7	CRO	1	0	1		S. marcescens	0
2022-06-12	WD 35	27	Female	1	15		15	0	Yes	2022-06-14	2022-06-27	13	13	AK	1	0	1		K.pneumoniae	1		1	0	1	1	1		1	1	1			1	1	0	1	1	1	1
																			Enterococcus spp	1		1							1	1	1	1	1	1			1
2022-06-26	WD 35	23	Female	0	4		4	0	No	2022-06-18	2022-06-30	12	12		0	0	1		S. aureus	0	1						1		0	1	1	0		1						1	1
2022-06-28	WD 35	22	Female	0	0		0	0	Yes	2022-06-20	2022-06-28	8	8		1	0	0		Aeromonas spp	0		1	0	0	0	0			0	0				0	0	1	35		0
2022-06-19	WD 35	24	Female	0	13		13	0	Yes	2022-06-18	2022-07-02	14	14		1	0	0		S. aureus	0	0						0		0	0	0	1		0			0			0	0							CoNS
2022-06-17	WD 17	77	Male	1	10		10	0	No	2022-06-17	2022-06-27	10	10	AK,MET	1	0	0		R.ornithinolytica	1		0	0	0	1	0			0	0			1	0	0	1	0		1
																			S.enterica	1		0	0	0	0	0			0	0			1	1	0	1	0
2022-06-25	WD 17	59	Male	0	1			1	Yes	2022-06-20	2022-06-26	6			1	1	0		S. aureus	0	1						0		0	0	0	0		0			0			0	0
2022-06-15	WD 17	55	Male	0	35		35	0	Yes	2022-06-15	2022-07-20	35	35		0	0	1		Acinetobacter spp	0		1	1	1	1	1			1	1				1	1	1	1		1
2022-06-25	WD 17	65	Male	0	13		13	0	Yes	2022-05-25	2022-07-08	44	44		1	0	1		E. coli	0		1	0	1	1	1			1	1				1	0	1	1	0	0
2022-03-05	SICU	70	Male	1	28		28	0	Yes	2022-01-15	2022-04-02	77	77	MEM,MET,AMPC	1	0	1		Streptococcus spp	1	1						1
																			P.mirabilis	1		1	1	1	1	1		1			1	0	0	1			1
2022-06-16	SICU	78	Male	0	11		11	0	Yes	2022-06-21	2022-06-27	6	6	MEM,CIP	0	0	1		P. aeruginosa	0		1	1						1	1				1	6	1
2022-06-02	SICU	78	Male	0	27			1	Yes	2022-05-22	2022-06-29	38		AMPC	0	1	1		K. pneumoniae	0		1	1	1	1	1			1	1				0	1	1	1	0	1
2022-07-06	SICU	50	Male	0	20		20	0	Yes	2022-07-06	2022-07-26	20	20	NO	1	0	1		E. coli	0		1	0	1	1	1			1	1				1	0	1	1	0	0
2022-06-18	WD 37	1	Female	1	6			1	No	2022-06-17	2022-06-24	7		NO	1	1			C. albicans	1
																			P. cepacia	1		0	0		1	0			0	0	0			0	0
2022-06-18	WD 37	1	Female	0	6			1	No	2022-06-17	2022-06-24	7		NO	1	1	1		K.oxytoca	0		1	1	1	1	1			1	1			1	1	1	1	1	1	0
2022-06-19	WD37	1	Female	0	4	4	4	0	No	2022-06-18	2022-06-23	5	5	AMPC	0	0	1		P. cepacia	0		0	1		1	0			0	0				1	0	1
2022-06-20	WD 37	1	Female	0	4			1	Yes	2022-06-19	2022-06-24	5		NO	1	1	1		B.cepacia	0		0	1	1	1	1			0	0			1	1	0	1	1
2022-06-26	PICU	1	Female	1	2			1	No	2022-06-26	2022-06-28	2		NO	1	1	1		R.ornithinolytica	1		1	0	1	1	1				1				1	0	1	1	1
																			Acinetobacter spp	1		0	0	0	1	0				0				0	0	1	1
2022-06-30	PICU	1	Female	0	16		16	0	No	2022-06-22	2022-07-16	24	24	MEM,MET	1	0	1		E. coli	0		1	1	0	1	1			0	0				0	0	1	1	0	1
2022-07-12	PICU	1	Female	0	15		15	0	No	2022-07-04	2022-07-27	23	23	NO	1	0	0		Pastereulla spp	0		0	1	0	1	0		1	0	0				1	1	0	1
2022-07-13	PICU	1	Female	0	8		8	0	No	2022-06-26	2022-07-21	25	25	AMCLV	0	0	0		P. aeruginosa	0		0	0	0	0	0				1				0	0	0
2022-07-18	NICU	1	Male	1	17	17	17	0	No	2022-07-17	2022-08-04	18	18	CIP,MEM	0	0	1		Pantoea spp	1		1	1		1	1		1	1	1				1	1		1
																			Aeromonas spp	1		0	0		1	0		1		0				0	0	0	1
2022-07-22	NICU	1	Male	0	7	7	7	0	No	2022-07-14	2022-07-29	15	15	AMPC	0	0	1		Pantoea spp	0		1	1	1	1	1			1	1				1	1	1	1
2022-07-12	NICU	1	Male	0	11	11	11	0	No	2022-07-12	2022-07-23	11	11	AMCLV,MEM	0	0	0		S.aureus	0	1						0			0	1	0		0			35			1
2022-07-09	NICU	1	Male	0	10	10	10	0	No	2022-07-09	2022-07-19	10	10	NO	0	0	1		K.pneumoniae	0		1	0	1	1	1		1		1					0	1	1
2022-07-14	IPPM	42	Female	1	21		21	0	Yes	2022-07-15	2022-08-04	20	20	MET,MEM	0	0	1		K.pneumoniae	1		1	1	1	1	1			1	1			1	1	1	1	1	1
																			Acinetobacter spp	1		1	0		1	1		1	0	1				0	1		1
2022-07-22	IPPM	50	Female	0	22			1	Yes	2022-07-20	2022-08-13	24		AMPC	0	1	0		E.coli	0		0	0	0	0	0		0		0				0	0		1
2022-07-22	IPPM	37	Female	0	21		21	0	No	2022-07-20	2022-08-12	23	23	NO	0	0	1		Acinetobacter spp	0		1	1	1	1	1		1		0				0	1		0
2022-07-20	IPPM	48	Female	0	18		18	0	No	2022-07-18	2022-08-07	20	20	NO	0	0	0		K.pneumoniae	0		0	0	0	0	0		0	0	0				0	0		0
